# Supplementary material for: Genomics of the Parasitic Nematode Ascaris and Its Relatives
Source: Genes (Basel). 2021 Mar 28;12(4):493. doi: 10.3390/genes12040493 (PMC8065839; doi:10.3390/genes12040493)
Supplement: Supplementary file 1 [file genes-12-00493-s001.zip]

Archive with 1 entries (1 files):
- genes-1141467-supplementary.xlsx
