# Supplementary material for: Genomics of the Parasitic Nematode Ascaris and Its Relatives
Source: Genes (Basel). 2021 Mar 28;12(4):493. doi: 10.3390/genes12040493 (PMC8065839; doi:10.3390/genes12040493)
Supplement: Supplementary file 1 [file genes-12-00493-s001.zip › genes-1141467-supplementary.xlsx]

## Sheet: Table S1
Features	A. suum v1	A. suum Jex	A. suum v2	A. suum v3	A. lumbricoides	A. suum v4	A. suum soma**
Estimated size (Mb)	394	309	334	334	334	308	253
Assembled bases (Mb)	273	273	266	298	296	279	252
N50 (kb)	12	407	291	4646	4633	12191	7400
Scaffold number	86678	29831	31538	415	415	109*	36
Largest scaffold (Mb)	0.2	3.8	1.5	13.4	13.2	23.1	13.3
Protein-coding genes	NA	18542	15446	18025	17902	15714	14796
Accession number	AEUI01	AMPH01	AEUI02	AEUI03	SMSY01	JACCHR01	JACCHR01
Major technologies used in assembly	Sanger, Illumina	Illumina	Sanger, Illumina	Illumina, PacBio, BioNano	Illumina, PacBio	PacBio, Hi-C	PacBio, Hi-C
Reference	Wang et al. 2011 Genome Res.	Jex et al. 2011 Nature	Wang et al. 2012 Dev. Cell	Wang et al. 2017 Genome Res.	Easton et al. 2020 eLife	Wang et al. 2020 Curr. Biol.	Wang et al. 2020 Curr. Biol.
* with 24 chromosomes, a mitochondrial genome, and 84 unplaced small contigs
** assembly stats deduced from the complete germline genome (v4) after DNA elimination
